# Supplementary material for: Density-Dependent Benefits in Ant-Hemipteran Mutualism? The Case of the Ghost Ant Tapinoma melanocephalum (Hymenoptera: Formicidae) and the Invasive Mealybug Phenacoccus solenopsis (Hemiptera: Pseudococcidae)
Source: PLoS One. 2015 Apr 17;10(4):e0123885. doi: 10.1371/journal.pone.0123885 (PMC4401700; doi:10.1371/journal.pone.0123885)
Supplement: S1 Dataset — (XLSX) [file pone.0123885.s001.xlsx]

## Sheet: Sheet1
Experiment 1 Growth rate					Experiment 1 Parasitism
Ants	Parasitoids	Low denssity	0.579784		Ants	Low denssity	0.16082
Ants	Parasitoids	Low denssity	0.414973		Ants	Low denssity	0.27055
Ants	Parasitoids	Low denssity	1.13354		Ants	Low denssity	0.339837
Ants	Parasitoids	Low denssity	0.732394		Ants	Low denssity	0.190126
Ants	Parasitoids	Low denssity	0.963788		Ants	Low denssity	0.250033
Ants	Parasitoids	Low denssity	0.78533		Ants	Low denssity	0.27884
Ants	Parasitoids	Low denssity	0.929419		Ants	Low denssity	0.152207
Ants	Parasitoids	Low denssity	1.04922		Ants	Low denssity	0.303697
Ants	Parasitoids	Low denssity	0.875061		Ants	Low denssity	0.114961
Ants	Parasitoids	Low denssity	0.662758		Ants	Low denssity	0.318468
Ants	Parasitoids	Medium density	0.404834		Ants	Medium density	0.298222
Ants	Parasitoids	Medium density	0.772322		Ants	Medium density	0.371775
Ants	Parasitoids	Medium density	0.730782		Ants	Medium density	0.519546
Ants	Parasitoids	Medium density	1.07188		Ants	Medium density	0.414145
Ants	Parasitoids	Medium density	0.561101		Ants	Medium density	0.304693
Ants	Parasitoids	Medium density	0.770852		Ants	Medium density	0.441815
Ants	Parasitoids	Medium density	0.499687		Ants	Medium density	0.268914
Ants	Parasitoids	Medium density	0.991226		Ants	Medium density	0.363719
Ants	Parasitoids	Medium density	0.434569		Ants	Medium density	0.339837
Ants	Parasitoids	Medium density	0.383815		Ants	Medium density	0.279931
Ants	Parasitoids	High density	0.514548		Ants	High density	0.336451
Ants	Parasitoids	High density	0.748188		Ants	High density	0.577724
Ants	Parasitoids	High density	0.820858		Ants	High density	0.58148
Ants	Parasitoids	High density	0.389166		Ants	High density	0.629554
Ants	Parasitoids	High density	0.450249		Ants	High density	0.633293
Ants	Parasitoids	High density	0.690196		Ants	High density	0.546115
Ants	Parasitoids	High density	0.40824		Ants	High density	0.496113
Ants	Parasitoids	High density	0.252853		Ants	High density	0.431758
Ants	Parasitoids	High density	0.285557		Ants	High density	0.490344
Ants	Parasitoids	High density	0.40824		Ants	High density	0.569621
Ants	No parasitoids	Low denssity	0.838849		No ants	Low denssity	0.300685
Ants	No parasitoids	Low denssity	1.09691		No ants	Low denssity	0.387597
Ants	No parasitoids	Low denssity	0.991226		No ants	Low denssity	0.420534
Ants	No parasitoids	Low denssity	1.08636		No ants	Low denssity	0.440511
Ants	No parasitoids	Low denssity	0.875061		No ants	Low denssity	0.21485
Ants	No parasitoids	Low denssity	1.26717		No ants	Low denssity	0.201358
Ants	No parasitoids	Low denssity	1.10037		No ants	Low denssity	0.330423
Ants	No parasitoids	Low denssity	1.02938		No ants	Low denssity	0.330423
Ants	No parasitoids	Low denssity	0.977724		No ants	Low denssity	0.321751
Ants	No parasitoids	Low denssity	0.778151		No ants	Low denssity	0.431606
Ants	No parasitoids	Medium density	1.14426		No ants	Medium density	0.383187
Ants	No parasitoids	Medium density	0.513218		No ants	Medium density	0.523599
Ants	No parasitoids	Medium density	0.70757		No ants	Medium density	0.478197
Ants	No parasitoids	Medium density	0.943495		No ants	Medium density	0.429212
Ants	No parasitoids	Medium density	0.971276		No ants	Medium density	0.5932
Ants	No parasitoids	Medium density	0.568202		No ants	Medium density	0.459537
Ants	No parasitoids	Medium density	0.264818		No ants	Medium density	0.35862
Ants	No parasitoids	Medium density	0.892095		No ants	Medium density	0.569271
Ants	No parasitoids	Medium density	0.961895		No ants	Medium density	0.513586
Ants	No parasitoids	Medium density	0.474216		No ants	Medium density	0.57964
Ants	No parasitoids	High density	0.428135		No ants	High density	0.596057
Ants	No parasitoids	High density	0.898725		No ants	High density	0.5376
Ants	No parasitoids	High density	0.0334238		No ants	High density	0.630511
Ants	No parasitoids	High density	0.812913		No ants	High density	0.677194
Ants	No parasitoids	High density	0.794488		No ants	High density	0.676701
Ants	No parasitoids	High density	0.460898		No ants	High density	0.531508
Ants	No parasitoids	High density	0.951823		No ants	High density	0.665787
Ants	No parasitoids	High density	0.884229		No ants	High density	0.447832
Ants	No parasitoids	High density	0.423246		No ants	High density	0.687326
Ants	No parasitoids	High density	0.665581		No ants	High density	0.706952
No ants	Parasitoids	Low denssity	0.716003
No ants	Parasitoids	Low denssity	0.556303
No ants	Parasitoids	Low denssity	0.176091
No ants	Parasitoids	Low denssity	0.431364
No ants	Parasitoids	Low denssity	0.322219
No ants	Parasitoids	Low denssity	0.380211
No ants	Parasitoids	Low denssity	0.70757
No ants	Parasitoids	Low denssity	1.0086
No ants	Parasitoids	Low denssity	0.255273
No ants	Parasitoids	Low denssity	0.518514
No ants	Parasitoids	Medium density	0.20412
No ants	Parasitoids	Medium density	0.176091
No ants	Parasitoids	Medium density	0.729165
No ants	Parasitoids	Medium density	0.471292
No ants	Parasitoids	Medium density	0.819544
No ants	Parasitoids	Medium density	0.292256
No ants	Parasitoids	Medium density	0.383815
No ants	Parasitoids	Medium density	0.322219
No ants	Parasitoids	Medium density	0.120574
No ants	Parasitoids	Medium density	0.322219
No ants	Parasitoids	High density	0.354108
No ants	Parasitoids	High density	0.220108
No ants	Parasitoids	High density	0.359835
No ants	Parasitoids	High density	0.597695
No ants	Parasitoids	High density	0.190332
No ants	Parasitoids	High density	0.209515
No ants	Parasitoids	High density	0.664642
No ants	Parasitoids	High density	0.227887
No ants	Parasitoids	High density	0.271842
No ants	Parasitoids	High density	0.346353
No ants	No parasitoids	Low denssity	0.792392
No ants	No parasitoids	Low denssity	0.633468
No ants	No parasitoids	Low denssity	0.832509
No ants	No parasitoids	Low denssity	0.963788
No ants	No parasitoids	Low denssity	1.09691
No ants	No parasitoids	Low denssity	0.826075
No ants	No parasitoids	Low denssity	0.832509
No ants	No parasitoids	Low denssity	0.913814
No ants	No parasitoids	Low denssity	0.414973
No ants	No parasitoids	Low denssity	0.518514
No ants	No parasitoids	Medium density	0.447158
No ants	No parasitoids	Medium density	0.814248
No ants	No parasitoids	Medium density	0.283301
No ants	No parasitoids	Medium density	0.444045
No ants	No parasitoids	Medium density	0.900913
No ants	No parasitoids	Medium density	0.38739
No ants	No parasitoids	Medium density	0.727541
No ants	No parasitoids	Medium density	0.518514
No ants	No parasitoids	Medium density	0.176091
No ants	No parasitoids	Medium density	0.677607
No ants	No parasitoids	High density	0.371068
No ants	No parasitoids	High density	0.269513
No ants	No parasitoids	High density	0.509203
No ants	No parasitoids	High density	0.220108
No ants	No parasitoids	High density	0.763428
No ants	No parasitoids	High density	0.354108
No ants	No parasitoids	High density	0.689309
No ants	No parasitoids	High density	0.640481
No ants	No parasitoids	High density	0.0899051
No ants	No parasitoids	High density	0.769377
