# Supplementary material for: Density-Dependent Benefits in Ant-Hemipteran Mutualism? The Case of the Ghost Ant Tapinoma melanocephalum (Hymenoptera: Formicidae) and the Invasive Mealybug Phenacoccus solenopsis (Hemiptera: Pseudococcidae)
Source: PLoS One. 2015 Apr 17;10(4):e0123885. doi: 10.1371/journal.pone.0123885 (PMC4401700; doi:10.1371/journal.pone.0123885)
Supplement: S2 Dataset — (XLSX) [file pone.0123885.s002.xlsx]

## Sheet: Sheet1
Experiment 2 Growth rate				Experiment 2 Parasitism
Ants	Low parasitic pressure	0.952631		Ants	Low parasitic pressure	0.170773
Ants	Low parasitic pressure	1.11171		Ants	Low parasitic pressure	0.39647
Ants	Low parasitic pressure	0.623249		Ants	Low parasitic pressure	0.361367
Ants	Low parasitic pressure	0.500602		Ants	Low parasitic pressure	0.389432
Ants	Low parasitic pressure	1.10037		Ants	Low parasitic pressure	0.373342
Ants	Low parasitic pressure	0.932812		Ants	Low parasitic pressure	0.329226
Ants	Low parasitic pressure	0.799341		Ants	Low parasitic pressure	0.291376
Ants	Low parasitic pressure	0.619789		Ants	Low parasitic pressure	0.197396
Ants	Low parasitic pressure	1.15534		Ants	Low parasitic pressure	0.278223
Ants	Low parasitic pressure	1.04792		Ants	Low parasitic pressure	0.256263
Ants	High parasitic pressure	0.548185		Ants	High parasitic pressure	0.502415
Ants	High parasitic pressure	0.792392		Ants	High parasitic pressure	0.559661
Ants	High parasitic pressure	0.572097		Ants	High parasitic pressure	0.725253
Ants	High parasitic pressure	0.500602		Ants	High parasitic pressure	0.341486
Ants	High parasitic pressure	0.929419		Ants	High parasitic pressure	0.637689
Ants	High parasitic pressure	0.472269		Ants	High parasitic pressure	0.461392
Ants	High parasitic pressure	0.544068		Ants	High parasitic pressure	0.445968
Ants	High parasitic pressure	0.50515		Ants	High parasitic pressure	0.578843
Ants	High parasitic pressure	0.342423		Ants	High parasitic pressure	0.403057
Ants	High parasitic pressure	0.452298		Ants	High parasitic pressure	0.31459
No ants	Low parasitic pressure	0.420506		No ants	Low parasitic pressure	0.566788
No ants	Low parasitic pressure	0.263241		No ants	Low parasitic pressure	0.436982
No ants	Low parasitic pressure	0.78295		No ants	Low parasitic pressure	0.52121
No ants	Low parasitic pressure	0.591065		No ants	Low parasitic pressure	0.500492
No ants	Low parasitic pressure	1.03476		No ants	Low parasitic pressure	0.556907
No ants	Low parasitic pressure	0.486667		No ants	Low parasitic pressure	0.488614
No ants	Low parasitic pressure	0.367977		No ants	Low parasitic pressure	0.234642
No ants	Low parasitic pressure	0.609239		No ants	Low parasitic pressure	0.326621
No ants	Low parasitic pressure	0.880814		No ants	Low parasitic pressure	0.523599
No ants	Low parasitic pressure	0.361728		No ants	Low parasitic pressure	0.363753
No ants	High parasitic pressure	0.457377		No ants	High parasitic pressure	0.5546
No ants	High parasitic pressure	0.623249		No ants	High parasitic pressure	0.626486
No ants	High parasitic pressure	0.374137		No ants	High parasitic pressure	0.48794
No ants	High parasitic pressure	0.247155		No ants	High parasitic pressure	0.601814
No ants	High parasitic pressure	0.630089		No ants	High parasitic pressure	0.683761
No ants	High parasitic pressure	0.491362		No ants	High parasitic pressure	0.703786
No ants	High parasitic pressure	0.238882		No ants	High parasitic pressure	0.5437
No ants	High parasitic pressure	0.185637		No ants	High parasitic pressure	0.653745
No ants	High parasitic pressure	0.113943		No ants	High parasitic pressure	0.46873
No ants	High parasitic pressure	0.572097		No ants	High parasitic pressure	0.679196
