# Supplementary material for: Density-Dependent Benefits in Ant-Hemipteran Mutualism? The Case of the Ghost Ant Tapinoma melanocephalum (Hymenoptera: Formicidae) and the Invasive Mealybug Phenacoccus solenopsis (Hemiptera: Pseudococcidae)
Source: PLoS One. 2015 Apr 17;10(4):e0123885. doi: 10.1371/journal.pone.0123885 (PMC4401700; doi:10.1371/journal.pone.0123885)
Supplement: S3 Dataset — (XLSX) [file pone.0123885.s003.xlsx]

## Sheet: Sheet1
Experiment 3 Parasitism
	Ants	No ants
Initial density	Growth rate	Growth rate		Ant tending level	Growth rate		Ant tending level	Parasitism
12	8.66667	3.25		0.268859	8.66667		0.268859	0.079646
14	7.85714	3.64286		0.207537	7.85714		0.207537	0.0350877
20	5.85	2.15		0.246318	5.85		0.246318	0.0330579
26	4.38462	2.38462		0.26187	4.38462		0.26187	0.109375
35	4.91429	3.25714		0.190823	4.91429		0.190823	0.0549451
39	7.5641	1.97436		0.163846	7.5641		0.163846	0.111446
48	4.02083	3.52083		0.13227	4.02083		0.13227	0.185654
52	5.84615	2.25		0.0819792	5.84615		0.0819792	0.0843373
57	3.98246	2.75439		0.168015	3.98246		0.168015	0.183453
63	3.84127	2.8254		0.128055	3.84127		0.128055	0.156794
66	3.90909	2.27273		0.141611	3.90909		0.141611	0.170418
72	6.625	2.94444		0.152497	6.625		0.152497	0.270642
79	4.96203	2.01266		0.179025	4.96203		0.179025	0.196721
89	3.55056	1.86517		0.124894	3.55056		0.124894	0.229268
92	3.15217	1.95652		0.0465272	3.15217		0.0465272	0.278607
106	3.56604	1.82075		0.0699799	3.56604		0.0699799	0.260274
128	2.53906	2.42969		0.1101	2.53906		0.1101	0.276169
145	1.97931	2.26897		0.0621781	1.97931		0.0621781	0.349206
172	1.26163	2.12791		0.0401218	1.26163		0.0401218	0.395543
195	1.65641	1.27179		0.0554645	1.65641		0.0554645	0.325678
